# Supplementary material for: Reaction Behavior of [1,3-Diethyl-4,5-diphenyl-1H-imidazol-2-ylidene] Containing Gold(I/III) Complexes against Ingredients of the Cell Culture Medium and the Meaning on the Potential Use for Cancer Eradication Therapy
Source: J Med Chem. 2023 Jun 9;66(12):8238–50. doi: 10.1021/acs.jmedchem.3c00589 (PMC10291549; doi:10.1021/acs.jmedchem.3c00589)
Supplement: Supplementary file 2 — jm3c00589_si_002.csv [file jm3c00589_si_002.csv]

compound	SMILES	A549 IC50 ( µM)	A549-R IC50 ( µM)	K562 IC50 ( µM)	K562-R IC50 ( µM)	MCF-7 IC50 ( µM)	MCF-7 TamR IC50 ( µM)	A2780 IC50 ( µM)	A2780V-CSC IC50 ( µM)	A2780 cis IC50 ( µM)	IGROV1 IC50 ( µM)	IGROV1-CSC IC50 ( µM)
5	Cl[Au]c1n(CC)C(C2=CC=CC=C2)=C(C3=CC=CC=C3)n1CC	>10	>10	>10	>10	5.76 ± 0.88	4.95 ± 0.39	9.45 ± 0.96	9.71 ± 1.20	4.08 ± 0.80	7.53 ± 1.90	9.18 ± 1.32
6	Br[Au]c1n(CC)C(C2=CC=CC=C2)=C(C3=CC=CC=C3)n1CC	>10	>10	>10	>10	4.54 ± 0.52	4.64 ± 0.44	9.38 ± 0.80	8.28 ± 0.74	2.87 ± 0.33	5.78 ± 0.90	8.78 ± 0.60
7	I[Au]c1n(CC)C(C2=CC=CC=C2)=C(C3=CC=CC=C3)n1CC	1.12 ± 0.17	1.21 ± 0.36	0.72 ± 0.30	1.53 ± 1.04	0.48 ± 0.08	1.63 ± 0.79	1.43 ± 0.40	1.65 ± 1.23	0.40 ± 0.06	1.94 ± 0.35	0.47 ± 0.13
8	CCn1c([Au]c2n(CC)C(C3=CC=CC=C3)=C(C4=CC=CC=C4)n2CC)n(CC)C(C5=CC=CC=C5)=C1C6=CC=CC=C6	0.19 ± 0.03	0.22 ± 0.04	0.55 ± 0.26	1.79 ± 0.23	0.16 ± 0.04	0.14 ± 0.02	0.18 ± 0.04	0.45 ± 0.07	0.02 ± 0.01	1.04 ± 0.71	0.97 ± 0.66
9	CCn1c([Au](Cl)(Cl)c2n(CC)C(C3=CC=CC=C3)=C(C4=CC=CC=C4)n2CC)n(CC)C(C5=CC=CC=C5)=C1C6=CC=CC=C6	0.18 ± 0.01	0.21 ± 0.02	0.55 ± 0.16	1.43 ± 0.29	0.24 ± 0.05	0.26 ± 0.05	0.25 ± 0.04	0.63 ± 0.06	0.05 ± 0.02	0.70 ± 0.38	1.74 ± 0.19
10	CCn1c([Au](Br)(Br)c2n(CC)C(C3=CC=CC=C3)=C(C4=CC=CC=C4)n2CC)n(CC)C(C5=CC=CC=C5)=C1C6=CC=CC=C6	0.20 ± 0.02	0.25 ± 0.04	0.49 ± 0.12	1.59 ± 0.30	0.22 ± 0.07	0.29 ± 0.18	0.29 ± 0.05	0.76 ± 0.13	0.10 ± 0.04	0.44 ± 0.19	1.29 ± 0.23
11	CCn1c([Au](I)(I)c2n(CC)C(C3=CC=CC=C3)=C(C4=CC=CC=C4)n2CC)n(CC)C(C5=CC=CC=C5)=C1C6=CC=CC=C6	0.25 ± 0.02	0.27 ± 0.04	0.97 ± 0.26	2.26 ± 1.08	0.19 ± 0.05	0.20 ± 0.07	0.28 ± 0.06	1.07 ± 0.21	0.02 ± 0.01	1.28 ± 0.93	2.45 ± 0.97
Auranofin	CCP(CC)(CC)=[Au]S[C@@H]1O[C@@H]([C@H]([C@@H]([C@H]1OC(C)=O)OC(C)=O)OC(C)=O)COC(C)=O	4.26 ± 0.45	4.42 ± 0.44	3.66 ± 0.27	3.75 ± 0.38	3.15 ± 0.36	1.14 ± 0.46
Cisplatin	N[Pt](Cl)(Cl)N	6.67 ± 0.63	6.99 ± 0.57	7.91 ± 0.78	9.93 ± 0.77	7.18 ± 1.28	4.13 ± 0.59	6.65 ± 1.42	4.88 ± 0.40	9.80 ± 0.64	2.84 ± 0.76	3.76 ± 0.40
